# Supplementary material for: Mental, Physical and Socio-Economic Status of Adults Living in Spain during the Late Stages of the State of Emergency Caused by COVID-19
Source: Int J Environ Res Public Health. 2022 Jan 13;19(2):854. doi: 10.3390/ijerph19020854 (PMC8775499; doi:10.3390/ijerph19020854)
Supplement: Supplementary file 1 [file ijerph-19-00854-s001.zip]

Archive with 1 entries (1 files):
- ijerph-1483717-supplementary.pdf
